# Supplementary material for: Three-dimensional modeling of chromatin structure from interaction frequency data using Markov chain Monte Carlo sampling
Source: BMC Bioinformatics. 2011 Oct 25;12:414. doi: 10.1186/1471-2105-12-414 (PMC3245522; doi:10.1186/1471-2105-12-414)
Supplement: Additional file 4 — HB-1119 Ensemble. A zip file containing the ensemble of PDB structures generated by MCMC5C from the HB-1119 5C dataset. [file 1471-2105-12-414-S4.ZIP › HB-1119_ensemble/genomicPositionMap_HB1119.txt]

1	27079118
2	27086790
3	27090632
4	27092572
5	27100769
6	27110441
7	27114682
8	27115729
9	27119307
10	27120581
11	27121876
12	27126959
13	27130639
14	27133879
15	27135358
16	27135551
17	27141655
18	27147802
19	27149226
20	27151903
21	27155490
22	27160285
23	27161220
24	27169812
25	27174700
26	27185152
27	27186178
28	27186536
29	27188137
30	27188772
31	27193080
32	27196709
33	27202120
34	27203510
35	27204195
36	27210536
37	27210732
38	27212861
39	27216131
40	27216438
41	27220563
