# Supplementary material for: Three-dimensional modeling of chromatin structure from interaction frequency data using Markov chain Monte Carlo sampling
Source: BMC Bioinformatics. 2011 Oct 25;12:414. doi: 10.1186/1471-2105-12-414 (PMC3245522; doi:10.1186/1471-2105-12-414)
Supplement: Additional file 4 — HB-1119 Ensemble. A zip file containing the ensemble of PDB structures generated by MCMC5C from the HB-1119 5C dataset. [file 1471-2105-12-414-S4.ZIP › HB-1119_ensemble/structure_0139.pdb]

COMPND    2011/04/04	10:48:36	LENGTHOFRUN=	1000000000	STEPSIZE=	0.0050	INDEX=	139	LN(PROBABILITY)=	-134.39619022649595
AUTHOR    ROUSSEAU
ATOM      1 C    LIG A           1.931   4.067   1.000  1.00 75.00    
ATOM      2 C    LIG A           2.705   1.000   2.288  1.00 75.00    
ATOM      3 C    LIG A           1.336   3.564   2.041  1.00 75.00    
ATOM      4 C    LIG A           2.873   3.353   1.759  1.00 75.00    
ATOM      5 C    LIG A           2.508   2.676   3.146  1.00 75.00    
ATOM      6 C    LIG A           2.469   3.592   2.000  1.00 75.00    
ATOM      7 C    LIG A           2.002   3.807   2.735  1.00 75.00    
ATOM      8 C    LIG A           2.440   4.030   2.258  1.00 75.00    
ATOM      9 C    LIG A           2.294   2.672   2.725  1.00 75.00    
ATOM     10 C    LIG A           2.350   3.663   1.884  1.00 75.00    
ATOM     11 C    LIG A           1.573   2.464   2.588  1.00 75.00    
ATOM     12 C    LIG A           1.000   2.110   2.677  1.00 75.00    
ATOM     13 C    LIG A           1.779   2.671   2.748  1.00 75.00    
ATOM     14 C    LIG A           1.984   1.986   2.174  1.00 75.00    
ATOM     15 C    LIG A           2.533   2.618   2.528  1.00 75.00    
ATOM     16 C    LIG A           2.006   2.739   1.137  1.00 75.00    
ATOM     17 C    LIG A           1.581   2.951   1.955  1.00 75.00    
ATOM     18 C    LIG A           2.192   2.905   1.990  1.00 75.00    
ATOM     19 C    LIG A           2.766   2.821   2.557  1.00 75.00    
ATOM     20 C    LIG A           3.085   3.013   1.678  1.00 75.00    
ATOM     21 C    LIG A           2.925   2.888   2.411  1.00 75.00    
ATOM     22 C    LIG A           2.635   3.313   1.583  1.00 75.00    
ATOM     23 C    LIG A           2.697   2.672   2.470  1.00 75.00    
ATOM     24 C    LIG A           2.681   3.611   1.961  1.00 75.00    
ATOM     25 C    LIG A           2.394   2.827   3.355  1.00 75.00    
ATOM     26 C    LIG A           1.832   3.121   2.607  1.00 75.00    
ATOM     27 C    LIG A           1.557   3.665   3.370  1.00 75.00    
ATOM     28 C    LIG A           2.158   3.551   1.893  1.00 75.00    
ATOM     29 C    LIG A           3.009   3.524   2.990  1.00 75.00    
ATOM     30 C    LIG A           2.454   3.908   2.283  1.00 75.00    
ATOM     31 C    LIG A           1.469   3.997   2.284  1.00 75.00    
ATOM     32 C    LIG A           2.068   4.574   1.952  1.00 75.00    
ATOM     33 C    LIG A           1.518   3.743   2.360  1.00 75.00    
ATOM     34 C    LIG A           1.820   3.495   2.534  1.00 75.00    
ATOM     35 C    LIG A           1.310   3.541   2.963  1.00 75.00    
ATOM     36 C    LIG A           2.160   3.575   2.963  1.00 75.00    
ATOM     37 C    LIG A           2.405   4.044   3.155  1.00 75.00    
ATOM     38 C    LIG A           2.159   3.290   2.677  1.00 75.00    
ATOM     39 C    LIG A           2.053   2.622   2.792  1.00 75.00    
ATOM     40 C    LIG A           2.010   3.371   2.687  1.00 75.00    
ATOM     41 C    LIG A           2.485   2.824   2.925  1.00 75.00    
CONECT    1   2
CONECT    2   3
CONECT    3   4
CONECT    4   5
CONECT    5   6
CONECT    6   7
CONECT    7   8
CONECT    8   9
CONECT    9  10
CONECT   10  11
CONECT   11  12
CONECT   12  13
CONECT   13  14
CONECT   14  15
CONECT   15  16
CONECT   16  17
CONECT   17  18
CONECT   18  19
CONECT   19  20
CONECT   20  21
CONECT   21  22
CONECT   22  23
CONECT   23  24
CONECT   24  25
CONECT   25  26
CONECT   26  27
CONECT   27  28
CONECT   28  29
CONECT   29  30
CONECT   30  31
CONECT   31  32
CONECT   32  33
CONECT   33  34
CONECT   34  35
CONECT   35  36
CONECT   36  37
CONECT   37  38
CONECT   38  39
CONECT   39  40
CONECT   40  41
END
