# Supplementary material for: Three-dimensional modeling of chromatin structure from interaction frequency data using Markov chain Monte Carlo sampling
Source: BMC Bioinformatics. 2011 Oct 25;12:414. doi: 10.1186/1471-2105-12-414 (PMC3245522; doi:10.1186/1471-2105-12-414)
Supplement: Additional file 7 — THP-1 Undifferentiated ensemble. A zip file containing the ensemble of PDB structures generated by MCMC5C from the THP-1 undifferentiated 5C dataset. [file 1471-2105-12-414-S7.ZIP]

Archive with 509 entries (506 files):
- THP-1_undiff_ensemble/
- THP-1_undiff_ensemble/best_structure_THP-1_undiff.pdb
- THP-1_undiff_ensemble/best_structure_THP-1_undiff_annotated.pse
- THP-1_undiff_ensemble/features_HoxA_genes.txt
- __MACOSX/
- __MACOSX/THP-1_undiff_ensemble/
- __MACOSX/THP-1_undiff_ensemble/._features_HoxA_genes.txt
- THP-1_undiff_ensemble/genomicPositionMap_THP-1_undiff.txt
- THP-1_undiff_ensemble/structure_0000.pdb
- THP-1_undiff_ensemble/structure_0001.pdb
- THP-1_undiff_ensemble/structure_0002.pdb
- THP-1_undiff_ensemble/structure_0003.pdb
- THP-1_undiff_ensemble/structure_0004.pdb
- THP-1_undiff_ensemble/structure_0005.pdb
- THP-1_undiff_ensemble/structure_0006.pdb
- THP-1_undiff_ensemble/structure_0007.pdb
- THP-1_undiff_ensemble/structure_0008.pdb
- THP-1_undiff_ensemble/structure_0009.pdb
- THP-1_undiff_ensemble/structure_0010.pdb
- THP-1_undiff_ensemble/structure_0011.pdb
- THP-1_undiff_ensemble/structure_0012.pdb
- THP-1_undiff_ensemble/structure_0013.pdb
- THP-1_undiff_ensemble/structure_0014.pdb
- THP-1_undiff_ensemble/structure_0015.pdb
- THP-1_undiff_ensemble/structure_0016.pdb
- THP-1_undiff_ensemble/structure_0017.pdb
- THP-1_undiff_ensemble/structure_0018.pdb
- THP-1_undiff_ensemble/structure_0019.pdb
- THP-1_undiff_ensemble/structure_0020.pdb
- THP-1_undiff_ensemble/structure_0021.pdb
- THP-1_undiff_ensemble/structure_0022.pdb
- THP-1_undiff_ensemble/structure_0023.pdb
- THP-1_undiff_ensemble/structure_0024.pdb
- THP-1_undiff_ensemble/structure_0025.pdb
- THP-1_undiff_ensemble/structure_0026.pdb
- THP-1_undiff_ensemble/structure_0027.pdb
- THP-1_undiff_ensemble/structure_0028.pdb
- THP-1_undiff_ensemble/structure_0029.pdb
- THP-1_undiff_ensemble/structure_0030.pdb
- THP-1_undiff_ensemble/structure_0031.pdb
- THP-1_undiff_ensemble/structure_0032.pdb
- THP-1_undiff_ensemble/structure_0033.pdb
- THP-1_undiff_ensemble/structure_0034.pdb
- THP-1_undiff_ensemble/structure_0035.pdb
- THP-1_undiff_ensemble/structure_0036.pdb
- THP-1_undiff_ensemble/structure_0037.pdb
- THP-1_undiff_ensemble/structure_0038.pdb
- THP-1_undiff_ensemble/structure_0039.pdb
- THP-1_undiff_ensemble/structure_0040.pdb
- THP-1_undiff_ensemble/structure_0041.pdb
- THP-1_undiff_ensemble/structure_0042.pdb
- THP-1_undiff_ensemble/structure_0043.pdb
- THP-1_undiff_ensemble/structure_0044.pdb
- THP-1_undiff_ensemble/structure_0045.pdb
- THP-1_undiff_ensemble/structure_0046.pdb
- THP-1_undiff_ensemble/structure_0047.pdb
- THP-1_undiff_ensemble/structure_0048.pdb
- THP-1_undiff_ensemble/structure_0049.pdb
- THP-1_undiff_ensemble/structure_0050.pdb
- THP-1_undiff_ensemble/structure_0051.pdb
- THP-1_undiff_ensemble/structure_0052.pdb
- THP-1_undiff_ensemble/structure_0053.pdb
- THP-1_undiff_ensemble/structure_0054.pdb
- THP-1_undiff_ensemble/structure_0055.pdb
- THP-1_undiff_ensemble/structure_0056.pdb
- THP-1_undiff_ensemble/structure_0057.pdb
- THP-1_undiff_ensemble/structure_0058.pdb
- THP-1_undiff_ensemble/structure_0059.pdb
- THP-1_undiff_ensemble/structure_0060.pdb
- THP-1_undiff_ensemble/structure_0061.pdb
- THP-1_undiff_ensemble/structure_0062.pdb
- THP-1_undiff_ensemble/structure_0063.pdb
- THP-1_undiff_ensemble/structure_0064.pdb
- THP-1_undiff_ensemble/structure_0065.pdb
- THP-1_undiff_ensemble/structure_0066.pdb
- THP-1_undiff_ensemble/structure_0067.pdb
- THP-1_undiff_ensemble/structure_0068.pdb
- THP-1_undiff_ensemble/structure_0069.pdb
- THP-1_undiff_ensemble/structure_0070.pdb
- THP-1_undiff_ensemble/structure_0071.pdb
- THP-1_undiff_ensemble/structure_0072.pdb
- THP-1_undiff_ensemble/structure_0073.pdb
- THP-1_undiff_ensemble/structure_0074.pdb
- THP-1_undiff_ensemble/structure_0075.pdb
- THP-1_undiff_ensemble/structure_0076.pdb
- THP-1_undiff_ensemble/structure_0077.pdb
- THP-1_undiff_ensemble/structure_0078.pdb
- THP-1_undiff_ensemble/structure_0079.pdb
- THP-1_undiff_ensemble/structure_0080.pdb
- THP-1_undiff_ensemble/structure_0081.pdb
- THP-1_undiff_ensemble/structure_0082.pdb
- THP-1_undiff_ensemble/structure_0083.pdb
- THP-1_undiff_ensemble/structure_0084.pdb
- THP-1_undiff_ensemble/structure_0085.pdb
- THP-1_undiff_ensemble/structure_0086.pdb
- THP-1_undiff_ensemble/structure_0087.pdb
- THP-1_undiff_ensemble/structure_0088.pdb
- THP-1_undiff_ensemble/structure_0089.pdb
- THP-1_undiff_ensemble/structure_0090.pdb
- THP-1_undiff_ensemble/structure_0091.pdb
- THP-1_undiff_ensemble/structure_0092.pdb
- THP-1_undiff_ensemble/structure_0093.pdb
- THP-1_undiff_ensemble/structure_0094.pdb
- THP-1_undiff_ensemble/structure_0095.pdb
- THP-1_undiff_ensemble/structure_0096.pdb
- THP-1_undiff_ensemble/structure_0097.pdb
- THP-1_undiff_ensemble/structure_0098.pdb
- THP-1_undiff_ensemble/structure_0099.pdb
- THP-1_undiff_ensemble/structure_0100.pdb
- THP-1_undiff_ensemble/structure_0101.pdb
- THP-1_undiff_ensemble/structure_0102.pdb
- THP-1_undiff_ensemble/structure_0103.pdb
- THP-1_undiff_ensemble/structure_0104.pdb
- THP-1_undiff_ensemble/structure_0105.pdb
- THP-1_undiff_ensemble/structure_0106.pdb
- THP-1_undiff_ensemble/structure_0107.pdb
- THP-1_undiff_ensemble/structure_0108.pdb
- THP-1_undiff_ensemble/structure_0109.pdb
- THP-1_undiff_ensemble/structure_0110.pdb
- THP-1_undiff_ensemble/structure_0111.pdb
- THP-1_undiff_ensemble/structure_0112.pdb
- THP-1_undiff_ensemble/structure_0113.pdb
- THP-1_undiff_ensemble/structure_0114.pdb
- THP-1_undiff_ensemble/structure_0115.pdb
- THP-1_undiff_ensemble/structure_0116.pdb
- THP-1_undiff_ensemble/structure_0117.pdb
- THP-1_undiff_ensemble/structure_0118.pdb
- THP-1_undiff_ensemble/structure_0119.pdb
- THP-1_undiff_ensemble/structure_0120.pdb
- THP-1_undiff_ensemble/structure_0121.pdb
- THP-1_undiff_ensemble/structure_0122.pdb
- THP-1_undiff_ensemble/structure_0123.pdb
- THP-1_undiff_ensemble/structure_0124.pdb
- THP-1_undiff_ensemble/structure_0125.pdb
- THP-1_undiff_ensemble/structure_0126.pdb
- THP-1_undiff_ensemble/structure_0127.pdb
- THP-1_undiff_ensemble/structure_0128.pdb
- THP-1_undiff_ensemble/structure_0129.pdb
- THP-1_undiff_ensemble/structure_0130.pdb
- THP-1_undiff_ensemble/structure_0131.pdb
- THP-1_undiff_ensemble/structure_0132.pdb
- THP-1_undiff_ensemble/structure_0133.pdb
- THP-1_undiff_ensemble/structure_0134.pdb
- THP-1_undiff_ensemble/structure_0135.pdb
- THP-1_undiff_ensemble/structure_0136.pdb
- THP-1_undiff_ensemble/structure_0137.pdb
- THP-1_undiff_ensemble/structure_0138.pdb
- THP-1_undiff_ensemble/structure_0139.pdb
- THP-1_undiff_ensemble/structure_0140.pdb
- THP-1_undiff_ensemble/structure_0141.pdb
- THP-1_undiff_ensemble/structure_0142.pdb
- THP-1_undiff_ensemble/structure_0143.pdb
- THP-1_undiff_ensemble/structure_0144.pdb
- THP-1_undiff_ensemble/structure_0145.pdb
- THP-1_undiff_ensemble/structure_0146.pdb
- THP-1_undiff_ensemble/structure_0147.pdb
- THP-1_undiff_ensemble/structure_0148.pdb
- THP-1_undiff_ensemble/structure_0149.pdb
- THP-1_undiff_ensemble/structure_0150.pdb
- THP-1_undiff_ensemble/structure_0151.pdb
- THP-1_undiff_ensemble/structure_0152.pdb
- THP-1_undiff_ensemble/structure_0153.pdb
- THP-1_undiff_ensemble/structure_0154.pdb
- THP-1_undiff_ensemble/structure_0155.pdb
- THP-1_undiff_ensemble/structure_0156.pdb
- THP-1_undiff_ensemble/structure_0157.pdb
- THP-1_undiff_ensemble/structure_0158.pdb
- THP-1_undiff_ensemble/structure_0159.pdb
- THP-1_undiff_ensemble/structure_0160.pdb
- THP-1_undiff_ensemble/structure_0161.pdb
- THP-1_undiff_ensemble/structure_0162.pdb
- THP-1_undiff_ensemble/structure_0163.pdb
- THP-1_undiff_ensemble/structure_0164.pdb
- THP-1_undiff_ensemble/structure_0165.pdb
- THP-1_undiff_ensemble/structure_0166.pdb
- THP-1_undiff_ensemble/structure_0167.pdb
- THP-1_undiff_ensemble/structure_0168.pdb
- THP-1_undiff_ensemble/structure_0169.pdb
- THP-1_undiff_ensemble/structure_0170.pdb
- THP-1_undiff_ensemble/structure_0171.pdb
- THP-1_undiff_ensemble/structure_0172.pdb
- THP-1_undiff_ensemble/structure_0173.pdb
- THP-1_undiff_ensemble/structure_0174.pdb
- THP-1_undiff_ensemble/structure_0175.pdb
- THP-1_undiff_ensemble/structure_0176.pdb
- THP-1_undiff_ensemble/structure_0177.pdb
- THP-1_undiff_ensemble/structure_0178.pdb
- THP-1_undiff_ensemble/structure_0179.pdb
- THP-1_undiff_ensemble/structure_0180.pdb
- THP-1_undiff_ensemble/structure_0181.pdb
- THP-1_undiff_ensemble/structure_0182.pdb
- THP-1_undiff_ensemble/structure_0183.pdb
- THP-1_undiff_ensemble/structure_0184.pdb
- THP-1_undiff_ensemble/structure_0185.pdb
- THP-1_undiff_ensemble/structure_0186.pdb
- THP-1_undiff_ensemble/structure_0187.pdb
- THP-1_undiff_ensemble/structure_0188.pdb
- THP-1_undiff_ensemble/structure_0189.pdb
- THP-1_undiff_ensemble/structure_0190.pdb
- THP-1_undiff_ensemble/structure_0191.pdb
- THP-1_undiff_ensemble/structure_0192.pdb
- THP-1_undiff_ensemble/structure_0193.pdb
- THP-1_undiff_ensemble/structure_0194.pdb
- THP-1_undiff_ensemble/structure_0195.pdb
- THP-1_undiff_ensemble/structure_0196.pdb
- THP-1_undiff_ensemble/structure_0197.pdb
- THP-1_undiff_ensemble/structure_0198.pdb
- THP-1_undiff_ensemble/structure_0199.pdb
- THP-1_undiff_ensemble/structure_0200.pdb
- THP-1_undiff_ensemble/structure_0201.pdb
- THP-1_undiff_ensemble/structure_0202.pdb
- THP-1_undiff_ensemble/structure_0203.pdb
- THP-1_undiff_ensemble/structure_0204.pdb
- THP-1_undiff_ensemble/structure_0205.pdb
- THP-1_undiff_ensemble/structure_0206.pdb
- THP-1_undiff_ensemble/structure_0207.pdb
- THP-1_undiff_ensemble/structure_0208.pdb
- THP-1_undiff_ensemble/structure_0209.pdb
- THP-1_undiff_ensemble/structure_0210.pdb
- THP-1_undiff_ensemble/structure_0211.pdb
- THP-1_undiff_ensemble/structure_0212.pdb
- THP-1_undiff_ensemble/structure_0213.pdb
- THP-1_undiff_ensemble/structure_0214.pdb
- THP-1_undiff_ensemble/structure_0215.pdb
- THP-1_undiff_ensemble/structure_0216.pdb
- THP-1_undiff_ensemble/structure_0217.pdb
- THP-1_undiff_ensemble/structure_0218.pdb
- THP-1_undiff_ensemble/structure_0219.pdb
- THP-1_undiff_ensemble/structure_0220.pdb
- THP-1_undiff_ensemble/structure_0221.pdb
- THP-1_undiff_ensemble/structure_0222.pdb
- THP-1_undiff_ensemble/structure_0223.pdb
- THP-1_undiff_ensemble/structure_0224.pdb
- THP-1_undiff_ensemble/structure_0225.pdb
- THP-1_undiff_ensemble/structure_0226.pdb
- THP-1_undiff_ensemble/structure_0227.pdb
- THP-1_undiff_ensemble/structure_0228.pdb
- THP-1_undiff_ensemble/structure_0229.pdb
- THP-1_undiff_ensemble/structure_0230.pdb
- THP-1_undiff_ensemble/structure_0231.pdb
- THP-1_undiff_ensemble/structure_0232.pdb
- THP-1_undiff_ensemble/structure_0233.pdb
- THP-1_undiff_ensemble/structure_0234.pdb
- THP-1_undiff_ensemble/structure_0235.pdb
- THP-1_undiff_ensemble/structure_0236.pdb
- THP-1_undiff_ensemble/structure_0237.pdb
- THP-1_undiff_ensemble/structure_0238.pdb
- THP-1_undiff_ensemble/structure_0239.pdb
- THP-1_undiff_ensemble/structure_0240.pdb
- THP-1_undiff_ensemble/structure_0241.pdb
- THP-1_undiff_ensemble/structure_0242.pdb
- THP-1_undiff_ensemble/structure_0243.pdb
- THP-1_undiff_ensemble/structure_0244.pdb
- THP-1_undiff_ensemble/structure_0245.pdb
- THP-1_undiff_ensemble/structure_0246.pdb
- THP-1_undiff_ensemble/structure_0247.pdb
- THP-1_undiff_ensemble/structure_0248.pdb
- THP-1_undiff_ensemble/structure_0249.pdb
- THP-1_undiff_ensemble/structure_0250.pdb
- THP-1_undiff_ensemble/structure_0251.pdb
- THP-1_undiff_ensemble/structure_0252.pdb
- THP-1_undiff_ensemble/structure_0253.pdb
- THP-1_undiff_ensemble/structure_0254.pdb
- THP-1_undiff_ensemble/structure_0255.pdb
- THP-1_undiff_ensemble/structure_0256.pdb
- THP-1_undiff_ensemble/structure_0257.pdb
- THP-1_undiff_ensemble/structure_0258.pdb
- THP-1_undiff_ensemble/structure_0259.pdb
- THP-1_undiff_ensemble/structure_0260.pdb
- THP-1_undiff_ensemble/structure_0261.pdb
- THP-1_undiff_ensemble/structure_0262.pdb
- THP-1_undiff_ensemble/structure_0263.pdb
- THP-1_undiff_ensemble/structure_0264.pdb
- THP-1_undiff_ensemble/structure_0265.pdb
- THP-1_undiff_ensemble/structure_0266.pdb
- THP-1_undiff_ensemble/structure_0267.pdb
- THP-1_undiff_ensemble/structure_0268.pdb
- THP-1_undiff_ensemble/structure_0269.pdb
- THP-1_undiff_ensemble/structure_0270.pdb
- THP-1_undiff_ensemble/structure_0271.pdb
- THP-1_undiff_ensemble/structure_0272.pdb
- THP-1_undiff_ensemble/structure_0273.pdb
- THP-1_undiff_ensemble/structure_0274.pdb
- THP-1_undiff_ensemble/structure_0275.pdb
- THP-1_undiff_ensemble/structure_0276.pdb
- THP-1_undiff_ensemble/structure_0277.pdb
- THP-1_undiff_ensemble/structure_0278.pdb
- THP-1_undiff_ensemble/structure_0279.pdb
- THP-1_undiff_ensemble/structure_0280.pdb
- THP-1_undiff_ensemble/structure_0281.pdb
- THP-1_undiff_ensemble/structure_0282.pdb
- THP-1_undiff_ensemble/structure_0283.pdb
- THP-1_undiff_ensemble/structure_0284.pdb
- THP-1_undiff_ensemble/structure_0285.pdb
- THP-1_undiff_ensemble/structure_0286.pdb
- THP-1_undiff_ensemble/structure_0287.pdb
- THP-1_undiff_ensemble/structure_0288.pdb
- THP-1_undiff_ensemble/structure_0289.pdb
- THP-1_undiff_ensemble/structure_0290.pdb
- THP-1_undiff_ensemble/structure_0291.pdb
[truncated: 209 more entries]
